# Supplementary material for: Cancer-Therapy-Induced Cardiotoxicity: Results of the Analysis of the UK Yellow Card Adverse Drug Reaction (ADR) Reporting
Source: Cancers (Basel). 2024 Dec 18;16(24):4223. doi: 10.3390/cancers16244223 (PMC11674627; doi:10.3390/cancers16244223)
Supplement: Supplementary file 1 [file cancers-16-04223-s001.zip]

Archive with 1 entries (1 files):
- cancers-3336343-supplementary.pdf
